# Supplementary material for: Harnessing the central dogma for stringent multi-level control of gene expression
Source: Nat Commun. 2021 Mar 19;12:1738. doi: 10.1038/s41467-021-21995-7 (PMC7979795; doi:10.1038/s41467-021-21995-7)
Supplement: Supplementary file 2 — Supplementary Data 1 [file 41467_2021_21995_MOESM2_ESM.zip]

Archive with 6 entries (6 files):
- dynamic_model.py
- __MACOSX/._dynamic_model.py
- noise_model.py
- __MACOSX/._noise_model.py
- ss_response_model.py
- __MACOSX/._ss_response_model.py
