# Supplementary material for: Harnessing the central dogma for stringent multi-level control of gene expression
Source: Nat Commun. 2021 Mar 19;12:1738. doi: 10.1038/s41467-021-21995-7 (PMC7979795; doi:10.1038/s41467-021-21995-7)
Supplement: Supplementary file 3 — Supplementary Data 2 [file 41467_2021_21995_MOESM3_ESM.zip]

Archive with 12 entries (12 files):
- pDC.gb
- __MACOSX/._pDC.gb
- pMLC-BB1.gb
- __MACOSX/._pMLC-BB1.gb
- pPtac.gb
- __MACOSX/._pPtac.gb
- pSTAR.gb
- __MACOSX/._pSTAR.gb
- pSTAR2.gb
- __MACOSX/._pSTAR2.gb
- pTHS.gb
- __MACOSX/._pTHS.gb
