# Supplementary material for: Harnessing the central dogma for stringent multi-level control of gene expression
Source: Nat Commun. 2021 Mar 19;12:1738. doi: 10.1038/s41467-021-21995-7 (PMC7979795; doi:10.1038/s41467-021-21995-7)
Supplement: Supplementary file 3 — Supplementary Data 2 [file 41467_2021_21995_MOESM3_ESM.zip › pDC.gb]

LOCUS       pDC                     4262 bp ds-DNA     circular     05-JUL-2020
DEFINITION  .
FEATURES             Location/Qualifiers
     misc_feature    1336..1376
                     /label="Block C"
                     /ApEinfo_revcolor=#c6c9d1
                     /ApEinfo_fwdcolor=#c6c9d1
     misc_feature    2551..2554
                     /label="B2-scar"
                     /ApEinfo_revcolor=#9eafd2
                     /ApEinfo_fwdcolor=#9eafd2
     misc_feature    1332..1335
                     /label="scar 2"
                     /ApEinfo_revcolor=#f58a5e
                     /ApEinfo_fwdcolor=#f58a5e
     misc_feature    2438..2441
                     /label="Scar 6"
                     /ApEinfo_revcolor=#b1ff67
                     /ApEinfo_fwdcolor=#b1ff67
     misc_feature    complement(2438..2441)
                     /label="Block G"
                     /ApEinfo_revcolor=#85dae9
                     /ApEinfo_fwdcolor=#85dae9
     misc_feature    complement(57..1139)
                     /label="LacI AM  (From Marionette)"
                     /ApEinfo_revcolor=#d6b295
                     /ApEinfo_fwdcolor=#d6b295
     misc_feature    1681..1710
                     /label="random seq"
                     /ApEinfo_revcolor=#faac61
                     /ApEinfo_fwdcolor=#faac61
     misc_feature    complement(1720..1720)
                     /label="Gly-Gly"
                     /ApEinfo_revcolor=#85dae9
                     /ApEinfo_fwdcolor=#85dae9
     misc_feature    1..44
                     /label="ECK120017009 Terminator"
                     /ApEinfo_revcolor=#84b0dc
                     /ApEinfo_fwdcolor=#84b0dc
     misc_feature    complement(1714..1714)
                     /label="Gly-Gly"
                     /ApEinfo_revcolor=#85dae9
                     /ApEinfo_fwdcolor=#85dae9
     misc_feature    1583..1612
                     /label="30 bp spacer"
                     /ApEinfo_revcolor=#c6c9d1
                     /ApEinfo_fwdcolor=#c6c9d1
     misc_feature    complement(2442..2490)
                     /label="pT181 dual control Target"
                     /ApEinfo_revcolor=#c7b0e3
                     /ApEinfo_fwdcolor=#c7b0e3
     misc_feature    1222..1271
                     /label="spacer"
                     /ApEinfo_revcolor=#c6c9d1
                     /ApEinfo_fwdcolor=#c6c9d1
     misc_feature    complement(1678..1680)
                     /label="STOP"
                     /ApEinfo_revcolor=#f58a5e
                     /ApEinfo_fwdcolor=#f58a5e
     misc_feature    1272..1275
                     /label="Scar 1"
                     /ApEinfo_revcolor=#ff9ccd
                     /ApEinfo_fwdcolor=#ff9ccd
     misc_feature    4259..4262
                     /label="Scar B1"
                     /ApEinfo_revcolor=#faac61
                     /ApEinfo_fwdcolor=#faac61
     misc_feature    complement(1140..1167)
                     /label="Lac2  RBS"
                     /ApEinfo_revcolor=#b1ff67
                     /ApEinfo_fwdcolor=#b1ff67
     misc_feature    complement(1715..1719)
                     /label="Gly-Gly"
                     /ApEinfo_revcolor=#85dae9
                     /ApEinfo_fwdcolor=#85dae9
     misc_feature    2491..2494
                     /label="scar 7"
                     /ApEinfo_revcolor=#75c6a9
                     /ApEinfo_fwdcolor=#75c6a9
     misc_feature    1381..1582
                     /label="TrrnB E.Coli- (T1 &T2 regions)"
                     /ApEinfo_revcolor=#84b0dc
                     /ApEinfo_fwdcolor=#84b0dc
     misc_feature    complement(1678..1715)
                     /label="Block E"
                     /ApEinfo_revcolor=#faac61
                     /ApEinfo_fwdcolor=#faac61
     misc_feature    1276..1335
                     /label="Block B"
                     /ApEinfo_revcolor=#9eafd2
                     /ApEinfo_fwdcolor=#9eafd2
     misc_feature    1716..1719
                     /label="scar 5"
                     /ApEinfo_revcolor=#c7b0e3
                     /ApEinfo_fwdcolor=#c7b0e3
     misc_feature    1336..1376
                     /label="pT181 activator sRNA"
                     /ApEinfo_revcolor=#85dae9
                     /ApEinfo_fwdcolor=#85dae9
     misc_feature    2495..2550
                     /label="Block H"
                     /ApEinfo_revcolor=#75c6a9
                     /ApEinfo_fwdcolor=#75c6a9
     misc_feature    3377..4192
                     /label="Kanamycin resistance"
                     /ApEinfo_revcolor=#b7e6d7
                     /ApEinfo_fwdcolor=#b7e6d7
     misc_feature    1381..1673
                     /label="Block D"
                     /ApEinfo_revcolor=#ff9ccd
                     /ApEinfo_fwdcolor=#ff9ccd
     misc_feature    complement(1711..1713)
                     /label="stop codon"
                     /ApEinfo_revcolor=#faac61
                     /ApEinfo_fwdcolor=#faac61
     misc_feature    2442..2490
                     /label="Block G"
                     /ApEinfo_revcolor=#f8d3a9
                     /ApEinfo_fwdcolor=#f8d3a9
     misc_feature    complement(2495..2550)
                     /label="Ptac"
                     /ApEinfo_revcolor=#f58a5e
                     /ApEinfo_fwdcolor=#f58a5e
     misc_feature    complement(2435..2437)
                     /label="mEGFP (E.coli K12 codon optimised)"
                     /ApEinfo_revcolor=#84b0dc
                     /ApEinfo_fwdcolor=#84b0dc
     misc_feature    complement(1721..2434)
                     /label="mEGFP (E.coli K12 codon optimised)"
                     /ApEinfo_revcolor=#84b0dc
                     /ApEinfo_fwdcolor=#84b0dc
     misc_feature    45..56
                     /label="spacer"
                     /ApEinfo_revcolor=#c6c9d1
                     /ApEinfo_fwdcolor=#c6c9d1
     misc_feature    2652..3271
                     /label="PBR322 ORI"
                     /ApEinfo_revcolor=#ff9ccd
                     /ApEinfo_fwdcolor=#ff9ccd
     misc_feature    1720..2437
                     /label="Block F"
                     /ApEinfo_revcolor=#ffef86
                     /ApEinfo_fwdcolor=#ffef86
     misc_feature    1276..1331
                     /label="Ptac"
                     /ApEinfo_revcolor=#f58a5e
                     /ApEinfo_fwdcolor=#f58a5e
     misc_feature    1377..1380
                     /label="scar 3"
                     /ApEinfo_revcolor=#85dae9
                     /ApEinfo_fwdcolor=#85dae9
     misc_feature    1..1271
                     /label="Block A"
                     /ApEinfo_revcolor=#f58a5e
                     /ApEinfo_fwdcolor=#f58a5e
     misc_feature    1674..1677
                     /label="Scar 4"
                     /ApEinfo_revcolor=#ffef86
                     /ApEinfo_fwdcolor=#ffef86
     misc_feature    complement(1613..1673)
                     /label="L3S2P21 Terminator"
                     /ApEinfo_revcolor=#f58a5e
                     /ApEinfo_fwdcolor=#f58a5e
     misc_feature    complement(1168..1221)
                     /label=" PLacIR promoter"
                     /ApEinfo_revcolor=#faac61
                     /ApEinfo_fwdcolor=#faac61
     source          complement(2438..2440)
                     /label="source"
                     /ApEinfo_revcolor=#84b0dc
                     /ApEinfo_fwdcolor=#84b0dc
ORIGIN
        1 AGTGAAAAGA AAAAAGGCCG CAGAGCGGCC TTTTTAGTTA GATCGGACCC CACATCTCAC
       61 TGCCCGCTTT CCAGTCGGGA AACCTGTCGT GCCAGCTGCA TTAATGAATC GGCCAACGCG
      121 CGGGGAGAGG CGGTTTGCGT ATTGGGCGCC AGGGTGGTTT TTCTTTTCAC CAGTGAGACT
      181 GGCAACAGCT GATTGCCCTT CACCGCCTGG CCCTGAGAGA GTTGCAGCAA GCGGTCCACG
      241 CTGGTTTGCC CCAGCAGGCG AAAATCCTGT TTGATGGTGG TTAACGGCGG GATATAACAT
      301 GAGCTATCTT CGGTATCGTC GTATCCCACT ACCGAGATAT CCGCACCAAC GCGCAGCCCG
      361 GACTCGGTAA TGGCGCGCAT TGCGCCCAGC GCCATCTGAT CGTTGGCAAC CAGCATCGCA
      421 GTGGGAACGA TGCCCTCATT CAGCATTTGC ATGGTTTGTT GAAAACCGGA CATGGCACTC
      481 CAGTCGCCTT CCCGTTCCGC TATCGGCTGA ATTTGATTGC GAGTGAGATA TTTATGCCAG
      541 CCAGCCAGAC GCAGACGCGC CGAGACAGAA CTTAATGGGC CCGCTAACAG CGCGATTTGC
      601 TGGTGACCCA ATGCGACCAG ATGCTCCACG CCCAGTCGCG TACCGTCCTC ATGGGAGTAA
      661 ATAATACTGT TGATGGGTGT CTGGTCAGAG ACATCAAGAA ATAACGCCGG AACATTAGTG
      721 CAGGCAGCTT CCACAGCAAT GGCATCCTGG TCATCCAGCG GATAGTTAAT GATCAGCCCA
      781 CTGACGCGTT GCGCGAGAAG ATTGTGCACC GCCGCTTTAC AGGCTTCGAC GCCGCTTCGT
      841 TCTACCATCG ACACCACCAC GCTGGCACCC AGTTGATCGG CGCGAGATTT AATCGCCGCG
      901 ACAATTTGCG ACGGCGCGTG CAGGGCCAGA CTGGAGGTGG CAACGCCAAT CAGCAACGAC
      961 TGTTTGCCCG CCAGTTGTTG TGCCACGCGG TTGGGAATGT AATTCAGCTC CACCATCGCC
     1021 GCTTCCACTT TTTCCCGCGT TTTCGCAGAA ACGTGGCTGG CCTGGTTCAC CACGCGGGAA
     1081 ACGGTCATAT AAGAGACACC GGCATACTCT GCGACATCGT ATAACGTTAC TGGTTTCATA
     1141 TTCACCTCCA TGAATTGACT CTCTTCCGGG CGCTATCATG CCATACCGCG AAAGGTTTTT
     1201 CACCATTCGA TGGCGCGCCG CGGCTGGGAA TCTGAGACAT GAGTCAAGAT ATTTGCTCGG
     1261 TAACGTATGC TGGAGTGTTG ACAATTAATC ATCGGCTCGT ATAATGTGTG GAATTGTGAG
     1321 CGCTCACAAT TAGGTAACAA AATAAAGCAA TAAGGAATCG CTCACCCAAA GGATCTGCTT
     1381 ATAAAACGAA AGGCTCAGTC GAAAGACTGG GCCTTTCGTT TTATCTGTTG TTTGTCGGTG
     1441 AACGCTCTCC TGAGTAGGAC AAATCCGCCG GGAGCGGATT TGAACGTTGC GAAGCAACGG
     1501 CCCGGAGGGT GGCGGGCAGG ACGCCCGCCA TAAACTGCCA GGCATCAAAT TAAGCAGAAG
     1561 GCCATCCTGA CGGATGGCCT TTTGGCCCCC GACCCTTAGA CTCTGTACTC AGGGACCAAA
     1621 ACGAAAAAAG GCCCCCCTTT CGGGAGGCCT CTTTTCTGGA ATTTGGTACC GAGCGCTTTA
     1681 AGTTGTATCG TACGTCGGTC TAGGAATCGT TTAGGCCGCC TCACTTATAC AACTCATCCA
     1741 TGCCTAAAGT AATCCCCGCC GCGGTTACGA ACTCCAAAAG GACCATGTGA TCACGTTTCT
     1801 CATTTGGGTC CTTCGATAAT TTGGATTGTG TACTCAGGTA GTGATTGTCA GGAAGTAAAA
     1861 CCGGGCCGTC GCCAATGGGT GTGTTTTGTT GATAATGGTC AGCCAATTGC ACGCTGCCAT
     1921 CCTCAATGTT GTGACGAATC TTGAAATTTA CCTTAATCCC GTTCTTCTGC TTGTCAGCCA
     1981 TGATATACAC GTTGTGCGAA TTATAGTTAT ACTCCAGTTT ATGTCCCAAA ATGTTGCCAT
     2041 CTTCTTTAAA GTCAATGCCT TTCAATTCAA TGCGATTCAC TAACGTATCC CCCTCAAACT
     2101 TGACCTCGGC GCGTGTCTTA TAGTTCCCGT CATCCTTGAA GAAGATTGTG CGCTCTTGCA
     2161 CATAGCCTTC TGGCATTGCA GATTTAAAGA AGTCGTGCTG CTTCATGTGA TCTGGGTAAC
     2221 GCGAGAAACA TTGGACCCCG TATGTAAGTG TTGTAACCAG AGTTGGCCAG GGGACTGGAA
     2281 GTTTTCCTGT AGTACAAATG AACTTAAGCG TCAATTTGCC GTAAGTAGCG TCGCCTTCGC
     2341 CCTCGCCGCT AACCGAAAAC TTATGACCAT TAACGTCCCC ATCCAACTCA ACCAAGATGG
     2401 GTACAACGCC TGTAAACAGC TCCTCTCCTT TACTCACcat CAAAAAATCG ACTCCTTAAT
     2461 CTCAATTTCG TTTAAGGAAT CGCTCACCCA tactAATTGT GAGCGCTCAC AATTCCACAC
     2521 ATTATACGAG CCGATGATTA ATTGTCAACA TGCCcaaagg cggtaatacg gttatccaca
     2581 gaatcagggg ataacgcagg aaagaacatg tgagcaaaag gccagcaaaa ggccaggaac
     2641 cgtaaaaagg ccgcgttgct ggcgtttttc cataggctcc gcccccctga cgagcatcac
     2701 aaaaatcgac gctcaagtca gaggtggcga aacccgacag gactataaag ataccaggcg
     2761 tttccccctg gaagctccct cgtgcgctct cctgttccga ccctgccgct taccggatac
     2821 ctgtccgcct ttctcccttc gggaagcgtg gcgctttctc atagctcacg ctgtaggtat
     2881 ctcagttcgg tgtaggtcgt tcgctccaag ctgggctgtg tgcacgaacc ccccgttcag
     2941 cccgaccgct gcgccttatc cggtaactat cgtcttgagt ccaacccggt aagacacgac
     3001 ttatcgccac tggcagcagc cactggtaac aggattagca gagcgaggta tgtaggcggt
     3061 gctacagagt tcttgaagtg gtggcctaac tacggctaca ctagaaggac agtatttggt
     3121 atctgcgctc tgctgaagcc agttaccttc ggaaaaagag ttggtagctc ttgatccggc
     3181 aaacaaacca ccgctggtag cggtggtttt tttgtttgca agcagcagat tacgcgcaga
     3241 aaaaaaggat ctcaagaaga tcctttgatc ttttctacgg ggtctgacgc tcagtggaac
     3301 gaaaactcac gttaagggat tttggtcatg aacaataaaa ctgtctgctt acataaacag
     3361 taatacaagg ggtgttatga gccatattca acgggaaacg tcttgctcta ggccgcgatt
     3421 aaattccaac atggatgctg atttatatgg gtataaatgg gctcgcgata atgtcgggca
     3481 atcaggtgcg acaatctatc gattgtatgg gaagcccgat gcgccagagt tgtttctgaa
     3541 acatggcaaa ggtagcgttg ccaatgatgt tacagatgag atggtcagac taaactggct
     3601 gacggaattt atgcctcttc cgaccatcaa gcattttatc cgtactcctg atgatgcatg
     3661 gttactcacc actgcgatcc ccgggaaaac agcattccag gtattagaag aatatcctga
     3721 ttcaggtgaa aatattgttg atgcgctggc agtgttcctg cgccggttgc attcgattcc
     3781 tgtttgtaat tgtcctttta acagcgatcg cgtatttcgt ctcgctcagg cgcaatcacg
     3841 aatgaataac ggtttggttg atgcgagtga ttttgatgac gagcgtaatg gctggcctgt
     3901 tgaacaagtc tggaaagaaa tgcataaact tttgccattc tcaccggatt cagtcgtcac
     3961 tcatggtgat ttctcacttg ataaccttat ttttgacgag gggaaattaa taggttgtat
     4021 tgatgttgga cgagtcggaa tcgcagaccg ataccaggat cttgccatcc tatggaactg
     4081 cctcggtgag ttttctcctt cattacagaa acggcttttt caaaaatatg gtattgataa
     4141 tcctgatatg aataaattgc agtttcattt gatgctcgat gagtttttct aagaattaat
     4201 tcatgagcgg atacatattt gaatgtattt agaaaaataa acaaataggg gttccgcgGT
     4261 GA
//
