# Supplementary material for: Harnessing the central dogma for stringent multi-level control of gene expression
Source: Nat Commun. 2021 Mar 19;12:1738. doi: 10.1038/s41467-021-21995-7 (PMC7979795; doi:10.1038/s41467-021-21995-7)
Supplement: Supplementary file 3 — Supplementary Data 2 [file 41467_2021_21995_MOESM3_ESM.zip › pPtac.gb]

LOCUS       pPtac                   4175 bp ds-DNA     circular     05-JUL-2020
DEFINITION  .
FEATURES             Location/Qualifiers
     misc_feature    2642..3457
                     /label="Kanamycin resistance"
     misc_feature    complement(1760..1815)
                     /label="Ptac"
     misc_feature    3528..3571
                     /label="ECK120017009 Terminator"
     misc_feature    complement(1011..1721)
                     /label="mEGFP (E.coli K12 codon optimised)"
     misc_feature    965..968
                     /label="Scar 4"
     misc_feature    1003..1006
                     /label="scar 5"
     misc_feature    1008..1010
                     /label="to be removed"
     misc_feature    1917..2536
                     /label="PBR322 ORI"
     misc_feature    624..627
                     /label="Scar 1"
     misc_feature    1011..1721
                     /label="Block F"
     misc_feature    672..964
                     /label="Block D"
     misc_feature    1726..1755
                     /label="Block G"
     misc_feature    1722..1725
                     /label="Scar 6"
     misc_feature    1816..1819
                     /label="B2-scar"
     misc_feature    672..873
                     /label="TrrnB E.Coli- (T1 &T2 regions)"
     misc_feature    3524..3527
                     /label="Scar B1"
     misc_feature    join(3528..4175,1..623)
                     /label="Block A"
     misc_feature    complement(904..964)
                     /label="L3S2P21 Terminator"
     misc_feature    3572..3583
                     /label="spacer"
     misc_feature    628..667
                     /label="Block B-C"
     misc_feature    complement(999..1001)
                     /label="stop codon"
     source          complement(1722..1724)
                     /label="source"
     misc_feature    complement(1002..1007)
                     /label="Gly-Gly"
     misc_feature    969..998
                     /label="random seq"
     misc_feature    complement(492..519)
                     /label="Lac2  RBS"
     misc_feature    628..667
                     /label="BC- Spacer"
     misc_feature    1756..1759
                     /label="scar 7"
     misc_feature    complement(520..573)
                     /label=" PLacIR promoter"
     misc_feature    complement(join(3584..4175,1..491))
                     /label="LacI AM  (From Marionette)"
     misc_feature    1760..1815
                     /label="Block H"
     misc_feature    668..671
                     /label="scar 3"
     misc_feature    574..623
                     /label="spacer"
     misc_feature    complement(1726..1745)
                     /label="RBS -Chappell "
     misc_feature    874..903
                     /label="30 bp spacer"
     misc_feature    1746..1755
                     /label="random"
     misc_feature    complement(1722..1725)
                     /label="Block G"
ORIGIN
        1 TCATGGGAGT AAATAATACT GTTGATGGGT GTCTGGTCAG AGACATCAAG AAATAACGCC
       61 GGAACATTAG TGCAGGCAGC TTCCACAGCA ATGGCATCCT GGTCATCCAG CGGATAGTTA
      121 ATGATCAGCC CACTGACGCG TTGCGCGAGA AGATTGTGCA CCGCCGCTTT ACAGGCTTCG
      181 ACGCCGCTTC GTTCTACCAT CGACACCACC ACGCTGGCAC CCAGTTGATC GGCGCGAGAT
      241 TTAATCGCCG CGACAATTTG CGACGGCGCG TGCAGGGCCA GACTGGAGGT GGCAACGCCA
      301 ATCAGCAACG ACTGTTTGCC CGCCAGTTGT TGTGCCACGC GGTTGGGAAT GTAATTCAGC
      361 TCCACCATCG CCGCTTCCAC TTTTTCCCGC GTTTTCGCAG AAACGTGGCT GGCCTGGTTC
      421 ACCACGCGGG AAACGGTCAT ATAAGAGACA CCGGCATACT CTGCGACATC GTATAACGTT
      481 ACTGGTTTCA TATTCACCTC CATGAATTGA CTCTCTTCCG GGCGCTATCA TGCCATACCG
      541 CGAAAGGTTT TTCACCATTC GATGGCGCGC CGCGGCTGGG AATCTGAGAC ATGAGTCAAG
      601 ATATTTGCTC GGTAACGTAT GCTGGAGCTC GTTCATCCCG TGGGACATCA AGCTTCGCCT
      661 TGATAAAGCT TATAAAACGA AAGGCTCAGT CGAAAGACTG GGCCTTTCGT TTTATCTGTT
      721 GTTTGTCGGT GAACGCTCTC CTGAGTAGGA CAAATCCGCC GGGAGCGGAT TTGAACGTTG
      781 CGAAGCAACG GCCCGGAGGG TGGCGGGCAG GACGCCCGCC ATAAACTGCC AGGCATCAAA
      841 TTAAGCAGAA GGCCATCCTG ACGGATGGCC TTTTGGCCCC CGACCCTTAG ACTCTGTACT
      901 CAGGGACCAA AACGAAAAAA GGCCCCCCTT TCGGGAGGCC TCTTTTCTGG AATTTGGTAC
      961 CGAGCGCTAG TTGTATCGTA CGTCGGTCTA GGAATCGTTT AGCCGCCtca CTTATACAAC
     1021 TCATCCATGC CTAAAGTAAT CCCCGCCGCG GTTACGAACT CCAAAAGGAC CATGTGATCA
     1081 CGTTTCTCAT TTGGGTCCTT CGATAATTTG GATTGTGTAC TCAGGTAGTG ATTGTCAGGA
     1141 AGTAAAACCG GGCCGTCGCC AATGGGTGTG TTTTGTTGAT AATGGTCAGC CAATTGCACG
     1201 CTGCCATCCT CAATGTTGTG ACGAATCTTG AAATTTACCT TAATCCCGTT CTTCTGCTTG
     1261 TCAGCCATGA TATACACGTT GTGCGAATTA TAGTTATACT CCAGTTTATG TCCCAAAATG
     1321 TTGCCATCTT CTTTAAAGTC AATGCCTTTC AATTCAATGC GATTCACTAA CGTATCCCCC
     1381 TCAAACTTGA CCTCGGCGCG TGTCTTATAG TTCCCGTCAT CCTTGAAGAA GATTGTGCGC
     1441 TCTTGCACAT AGCCTTCTGG CATTGCAGAT TTAAAGAAGT CGTGCTGCTT CATGTGATCT
     1501 GGGTAACGCG AGAAACATTG GACCCCGTAT GTAAGTGTTG TAACCAGAGT TGGCCAGGGG
     1561 ACTGGAAGTT TTCCTGTAGT ACAAATGAAC TTAAGCGTCA ATTTGCCGTA AGTAGCGTCG
     1621 CCTTCGCCCT CGCCGCTAAC CGAAAACTTA TGACCATTAA CGTCCCCATC CAACTCAACC
     1681 AAGATGGGTA CAACGCCTGT AAACAGCTCC TCTCCTTTAC TcatCAGATC CTTCCTCCTA
     1741 GATCCGCATC CGGGCtactA ATTGTGAGCG CTCACAATTC CACACATTAT ACGAGCCGAT
     1801 GATTAATTGT CAACATGCCc aaaggcggta atacggttat ccacagaatc aggggataac
     1861 gcaggaaaga acatgtgagc aaaaggccag caaaaggcca ggaaccgtaa aaaggccgcg
     1921 ttgctggcgt ttttccatag gctccgcccc cctgacgagc atcacaaaaa tcgacgctca
     1981 agtcagaggt ggcgaaaccc gacaggacta taaagatacc aggcgtttcc ccctggaagc
     2041 tccctcgtgc gctctcctgt tccgaccctg ccgcttaccg gatacctgtc cgcctttctc
     2101 ccttcgggaa gcgtggcgct ttctcatagc tcacgctgta ggtatctcag ttcggtgtag
     2161 gtcgttcgct ccaagctggg ctgtgtgcac gaaccccccg ttcagcccga ccgctgcgcc
     2221 ttatccggta actatcgtct tgagtccaac ccggtaagac acgacttatc gccactggca
     2281 gcagccactg gtaacaggat tagcagagcg aggtatgtag gcggtgctac agagttcttg
     2341 aagtggtggc ctaactacgg ctacactaga aggacagtat ttggtatctg cgctctgctg
     2401 aagccagtta ccttcggaaa aagagttggt agctcttgat ccggcaaaca aaccaccgct
     2461 ggtagcggtg gtttttttgt ttgcaagcag cagattacgc gcagaaaaaa aggatctcaa
     2521 gaagatcctt tgatcttttc tacggggtct gacgctcagt ggaacgaaaa ctcacgttaa
     2581 gggattttgg tcatgaacaa taaaactgtc tgcttacata aacagtaata caaggggtgt
     2641 tatgagccat attcaacggg aaacgtcttg ctctaggccg cgattaaatt ccaacatgga
     2701 tgctgattta tatgggtata aatgggctcg cgataatgtc gggcaatcag gtgcgacaat
     2761 ctatcgattg tatgggaagc ccgatgcgcc agagttgttt ctgaaacatg gcaaaggtag
     2821 cgttgccaat gatgttacag atgagatggt cagactaaac tggctgacgg aatttatgcc
     2881 tcttccgacc atcaagcatt ttatccgtac tcctgatgat gcatggttac tcaccactgc
     2941 gatccccggg aaaacagcat tccaggtatt agaagaatat cctgattcag gtgaaaatat
     3001 tgttgatgcg ctggcagtgt tcctgcgccg gttgcattcg attcctgttt gtaattgtcc
     3061 ttttaacagc gatcgcgtat ttcgtctcgc tcaggcgcaa tcacgaatga ataacggttt
     3121 ggttgatgcg agtgattttg atgacgagcg taatggctgg cctgttgaac aagtctggaa
     3181 agaaatgcat aaacttttgc cattctcacc ggattcagtc gtcactcatg gtgatttctc
     3241 acttgataac cttatttttg acgaggggaa attaataggt tgtattgatg ttggacgagt
     3301 cggaatcgca gaccgatacc aggatcttgc catcctatgg aactgcctcg gtgagttttc
     3361 tccttcatta cagaaacggc tttttcaaaa atatggtatt gataatcctg atatgaataa
     3421 attgcagttt catttgatgc tcgatgagtt tttctaagaa ttaattcatg agcggataca
     3481 tatttgaatg tatttagaaa aataaacaaa taggggttcc gcgGTGAAGT GAAAAGAAAA
     3541 AAGGCCGCAG AGCGGCCTTT TTAGTTAGAT CGGACCCCAC ATCTCACTGC CCGCTTTCCA
     3601 GTCGGGAAAC CTGTCGTGCC AGCTGCATTA ATGAATCGGC CAACGCGCGG GGAGAGGCGG
     3661 TTTGCGTATT GGGCGCCAGG GTGGTTTTTC TTTTCACCAG TGAGACTGGC AACAGCTGAT
     3721 TGCCCTTCAC CGCCTGGCCC TGAGAGAGTT GCAGCAAGCG GTCCACGCTG GTTTGCCCCA
     3781 GCAGGCGAAA ATCCTGTTTG ATGGTGGTTA ACGGCGGGAT ATAACATGAG CTATCTTCGG
     3841 TATCGTCGTA TCCCACTACC GAGATATCCG CACCAACGCG CAGCCCGGAC TCGGTAATGG
     3901 CGCGCATTGC GCCCAGCGCC ATCTGATCGT TGGCAACCAG CATCGCAGTG GGAACGATGC
     3961 CCTCATTCAG CATTTGCATG GTTTGTTGAA AACCGGACAT GGCACTCCAG TCGCCTTCCC
     4021 GTTCCGCTAT CGGCTGAATT TGATTGCGAG TGAGATATTT ATGCCAGCCA GCCAGACGCA
     4081 GACGCGCCGA GACAGAACTT AATGGGCCCG CTAACAGCGC GATTTGCTGG TGACCCAATG
     4141 CGACCAGATG CTCCACGCCC AGTCGCGTAC CGTCC
//
