# Supplementary material for: Harnessing the central dogma for stringent multi-level control of gene expression
Source: Nat Commun. 2021 Mar 19;12:1738. doi: 10.1038/s41467-021-21995-7 (PMC7979795; doi:10.1038/s41467-021-21995-7)
Supplement: Supplementary file 3 — Supplementary Data 2 [file 41467_2021_21995_MOESM3_ESM.zip › pSTAR.gb]

LOCUS       pSTAR                   4353 bp ds-DNA     circular     05-JUL-2020
DEFINITION  .
FEATURES             Location/Qualifiers
     misc_feature    complement(2462..2464)
                     /label="mEGFP (E.coli K12 codon optimised)"
                     /ApEinfo_revcolor=#84b0dc
                     /ApEinfo_fwdcolor=#84b0dc
     misc_feature    1272..1275
                     /label="Scar 1"
                     /ApEinfo_revcolor=#ff9ccd
                     /ApEinfo_fwdcolor=#ff9ccd
     misc_feature    complement(57..1139)
                     /label="LacI AM  (From Marionette)"
                     /ApEinfo_revcolor=#d6b295
                     /ApEinfo_fwdcolor=#d6b295
     misc_feature    complement(2586..2641)
                     /label="Ptac"
                     /ApEinfo_revcolor=#f58a5e
                     /ApEinfo_fwdcolor=#f58a5e
     misc_feature    1332..1335
                     /label="scar 2"
                     /ApEinfo_revcolor=#f58a5e
                     /ApEinfo_fwdcolor=#f58a5e
     misc_feature    1747..2464
                     /label="Block F"
                     /ApEinfo_revcolor=#ffef86
                     /ApEinfo_fwdcolor=#ffef86
     source          complement(2465..2467)
                     /label="source"
                     /ApEinfo_revcolor=#84b0dc
                     /ApEinfo_fwdcolor=#84b0dc
     misc_feature    complement(1140..1167)
                     /label="Lac2  RBS"
                     /ApEinfo_revcolor=#b1ff67
                     /ApEinfo_fwdcolor=#b1ff67
     misc_feature    complement(2469..2488)
                     /label="RBS -Chappell "
                     /ApEinfo_revcolor=#84b0dc
                     /ApEinfo_fwdcolor=#84b0dc
     misc_feature    1708..1737
                     /label="random seq"
                     /ApEinfo_revcolor=#faac61
                     /ApEinfo_fwdcolor=#faac61
     misc_feature    complement(1741..1741)
                     /label="Gly-Gly"
                     /ApEinfo_revcolor=#85dae9
                     /ApEinfo_fwdcolor=#85dae9
     misc_feature    45..56
                     /label="spacer"
                     /ApEinfo_revcolor=#c6c9d1
                     /ApEinfo_fwdcolor=#c6c9d1
     misc_feature    1336..1403
                     /label="Block C"
                     /ApEinfo_revcolor=#d6b295
                     /ApEinfo_fwdcolor=#d6b295
     misc_feature    1..44
                     /label="ECK120017009 Terminator"
                     /ApEinfo_revcolor=#84b0dc
                     /ApEinfo_fwdcolor=#84b0dc
     misc_feature    2465..2468
                     /label="Scar 6"
                     /ApEinfo_revcolor=#b1ff67
                     /ApEinfo_fwdcolor=#b1ff67
     misc_feature    1404..1407
                     /label="scar 3"
                     /ApEinfo_revcolor=#85dae9
                     /ApEinfo_fwdcolor=#85dae9
     misc_feature    1743..1746
                     /label="scar 5"
                     /ApEinfo_revcolor=#c7b0e3
                     /ApEinfo_fwdcolor=#c7b0e3
     misc_feature    1408..1609
                     /label="TrrnB E.Coli- (T1 &T2 regions)"
                     /ApEinfo_revcolor=#84b0dc
                     /ApEinfo_fwdcolor=#84b0dc
     misc_feature    complement(1168..1221)
                     /label=" PLacIR promoter"
                     /ApEinfo_revcolor=#faac61
                     /ApEinfo_fwdcolor=#faac61
     misc_feature    1408..1700
                     /label="Block D"
                     /ApEinfo_revcolor=#ff9ccd
                     /ApEinfo_fwdcolor=#ff9ccd
     misc_feature    complement(1738..1740)
                     /label="stop codon"
                     /ApEinfo_revcolor=#faac61
                     /ApEinfo_fwdcolor=#faac61
     misc_feature    2642..2645
                     /label="B2-scar"
                     /ApEinfo_revcolor=#9eafd2
                     /ApEinfo_fwdcolor=#9eafd2
     misc_feature    1276..1335
                     /label="Block B"
                     /ApEinfo_revcolor=#9eafd2
                     /ApEinfo_fwdcolor=#9eafd2
     misc_feature    complement(1742..1746)
                     /label="Gly-Gly"
                     /ApEinfo_revcolor=#85dae9
                     /ApEinfo_fwdcolor=#85dae9
     misc_feature    complement(1748..2461)
                     /label="mEGFP (E.coli K12 codon optimised)"
                     /ApEinfo_revcolor=#84b0dc
                     /ApEinfo_fwdcolor=#84b0dc
     misc_feature    2586..2641
                     /label="Block H"
                     /ApEinfo_revcolor=#75c6a9
                     /ApEinfo_fwdcolor=#75c6a9
     misc_feature    1336..1403
                     /label="Antisense ADI.A5- Star- Chappell"
                     /ApEinfo_revcolor=#85dae9
                     /ApEinfo_fwdcolor=#85dae9
     misc_feature    complement(1640..1700)
                     /label="L3S2P21 Terminator"
                     /ApEinfo_revcolor=#f58a5e
                     /ApEinfo_fwdcolor=#f58a5e
     misc_feature    complement(2465..2468)
                     /label="Block G"
                     /ApEinfo_revcolor=#85dae9
                     /ApEinfo_fwdcolor=#85dae9
     misc_feature    complement(2489..2581)
                     /label="Target ADI.S5-Star Chappell"
                     /ApEinfo_revcolor=#c7b0e3
                     /ApEinfo_fwdcolor=#c7b0e3
     misc_feature    2469..2581
                     /label="Block G"
                     /ApEinfo_revcolor=#d6b295
                     /ApEinfo_fwdcolor=#d6b295
     misc_feature    2582..2585
                     /label="scar 7"
                     /ApEinfo_revcolor=#75c6a9
                     /ApEinfo_fwdcolor=#75c6a9
     misc_feature    3468..4283
                     /label="Kanamycin resistance"
                     /ApEinfo_revcolor=#b7e6d7
                     /ApEinfo_fwdcolor=#b7e6d7
     misc_feature    1701..1704
                     /label="Scar 4"
                     /ApEinfo_revcolor=#ffef86
                     /ApEinfo_fwdcolor=#ffef86
     misc_feature    1276..1331
                     /label="Ptac"
                     /ApEinfo_revcolor=#f58a5e
                     /ApEinfo_fwdcolor=#f58a5e
     misc_feature    4350..4353
                     /label="Scar B1"
                     /ApEinfo_revcolor=#faac61
                     /ApEinfo_fwdcolor=#faac61
     misc_feature    complement(1747..1747)
                     /label="Gly-Gly"
                     /ApEinfo_revcolor=#85dae9
                     /ApEinfo_fwdcolor=#85dae9
     misc_feature    1610..1639
                     /label="30 bp spacer"
                     /ApEinfo_revcolor=#c6c9d1
                     /ApEinfo_fwdcolor=#c6c9d1
     misc_feature    1..1271
                     /label="Block A"
                     /ApEinfo_revcolor=#f58a5e
                     /ApEinfo_fwdcolor=#f58a5e
     misc_feature    complement(1705..1707)
                     /label="STOP"
                     /ApEinfo_revcolor=#f58a5e
                     /ApEinfo_fwdcolor=#f58a5e
     misc_feature    1222..1271
                     /label="spacer"
                     /ApEinfo_revcolor=#c6c9d1
                     /ApEinfo_fwdcolor=#c6c9d1
     misc_feature    2743..3362
                     /label="PBR322 ORI"
                     /ApEinfo_revcolor=#ff9ccd
                     /ApEinfo_fwdcolor=#ff9ccd
     misc_feature    complement(1705..1742)
                     /label="Block E"
                     /ApEinfo_revcolor=#faac61
                     /ApEinfo_fwdcolor=#faac61
     primer          2646..2665
                     /label="VG- Fw Kan-pBR322 BB- BsaI - BbsI"
                     /note="sequence: TTATTCGAAGACATCACGGGTCTCATGCCcaaaggcggtaatacggtta"
                     /ApEinfo_revcolor=#c7b0e3
                     /ApEinfo_fwdcolor=#c7b0e3
ORIGIN
        1 AGTGAAAAGA AAAAAGGCCG CAGAGCGGCC TTTTTAGTTA GATCGGACCC CACATCTCAC
       61 TGCCCGCTTT CCAGTCGGGA AACCTGTCGT GCCAGCTGCA TTAATGAATC GGCCAACGCG
      121 CGGGGAGAGG CGGTTTGCGT ATTGGGCGCC AGGGTGGTTT TTCTTTTCAC CAGTGAGACT
      181 GGCAACAGCT GATTGCCCTT CACCGCCTGG CCCTGAGAGA GTTGCAGCAA GCGGTCCACG
      241 CTGGTTTGCC CCAGCAGGCG AAAATCCTGT TTGATGGTGG TTAACGGCGG GATATAACAT
      301 GAGCTATCTT CGGTATCGTC GTATCCCACT ACCGAGATAT CCGCACCAAC GCGCAGCCCG
      361 GACTCGGTAA TGGCGCGCAT TGCGCCCAGC GCCATCTGAT CGTTGGCAAC CAGCATCGCA
      421 GTGGGAACGA TGCCCTCATT CAGCATTTGC ATGGTTTGTT GAAAACCGGA CATGGCACTC
      481 CAGTCGCCTT CCCGTTCCGC TATCGGCTGA ATTTGATTGC GAGTGAGATA TTTATGCCAG
      541 CCAGCCAGAC GCAGACGCGC CGAGACAGAA CTTAATGGGC CCGCTAACAG CGCGATTTGC
      601 TGGTGACCCA ATGCGACCAG ATGCTCCACG CCCAGTCGCG TACCGTCCTC ATGGGAGTAA
      661 ATAATACTGT TGATGGGTGT CTGGTCAGAG ACATCAAGAA ATAACGCCGG AACATTAGTG
      721 CAGGCAGCTT CCACAGCAAT GGCATCCTGG TCATCCAGCG GATAGTTAAT GATCAGCCCA
      781 CTGACGCGTT GCGCGAGAAG ATTGTGCACC GCCGCTTTAC AGGCTTCGAC GCCGCTTCGT
      841 TCTACCATCG ACACCACCAC GCTGGCACCC AGTTGATCGG CGCGAGATTT AATCGCCGCG
      901 ACAATTTGCG ACGGCGCGTG CAGGGCCAGA CTGGAGGTGG CAACGCCAAT CAGCAACGAC
      961 TGTTTGCCCG CCAGTTGTTG TGCCACGCGG TTGGGAATGT AATTCAGCTC CACCATCGCC
     1021 GCTTCCACTT TTTCCCGCGT TTTCGCAGAA ACGTGGCTGG CCTGGTTCAC CACGCGGGAA
     1081 ACGGTCATAT AAGAGACACC GGCATACTCT GCGACATCGT ATAACGTTAC TGGTTTCATA
     1141 TTCACCTCCA TGAATTGACT CTCTTCCGGG CGCTATCATG CCATACCGCG AAAGGTTTTT
     1201 CACCATTCGA TGGCGCGCCG CGGCTGGGAA TCTGAGACAT GAGTCAAGAT ATTTGCTCGG
     1261 TAACGTATGC TGGAGTGTTG ACAATTAATC ATCGGCTCGT ATAATGTGTG GAATTGTGAG
     1321 CGCTCACAAT TAGGTTGAAC TGTATACATT CCCCGCTGCT CCAACATTTA TACAACTAAT
     1381 TAAAACAATT CACTGTAAAA ACTGCTTATA AAACGAAAGG CTCAGTCGAA AGACTGGGCC
     1441 TTTCGTTTTA TCTGTTGTTT GTCGGTGAAC GCTCTCCTGA GTAGGACAAA TCCGCCGGGA
     1501 GCGGATTTGA ACGTTGCGAA GCAACGGCCC GGAGGGTGGC GGGCAGGACG CCCGCCATAA
     1561 ACTGCCAGGC ATCAAATTAA GCAGAAGGCC ATCCTGACGG ATGGCCTTTT GGCCCCCGAC
     1621 CCTTAGACTC TGTACTCAGG GACCAAAACG AAAAAAGGCC CCCCTTTCGG GAGGCCTCTT
     1681 TTCTGGAATT TGGTACCGAG CGCTTTAAGT TGTATCGTAC GTCGGTCTAG GAATCGTTTA
     1741 GGCCGCCTCA CTTATACAAC TCATCCATGC CTAAAGTAAT CCCCGCCGCG GTTACGAACT
     1801 CCAAAAGGAC CATGTGATCA CGTTTCTCAT TTGGGTCCTT CGATAATTTG GATTGTGTAC
     1861 TCAGGTAGTG ATTGTCAGGA AGTAAAACCG GGCCGTCGCC AATGGGTGTG TTTTGTTGAT
     1921 AATGGTCAGC CAATTGCACG CTGCCATCCT CAATGTTGTG ACGAATCTTG AAATTTACCT
     1981 TAATCCCGTT CTTCTGCTTG TCAGCCATGA TATACACGTT GTGCGAATTA TAGTTATACT
     2041 CCAGTTTATG TCCCAAAATG TTGCCATCTT CTTTAAAGTC AATGCCTTTC AATTCAATGC
     2101 GATTCACTAA CGTATCCCCC TCAAACTTGA CCTCGGCGCG TGTCTTATAG TTCCCGTCAT
     2161 CCTTGAAGAA GATTGTGCGC TCTTGCACAT AGCCTTCTGG CATTGCAGAT TTAAAGAAGT
     2221 CGTGCTGCTT CATGTGATCT GGGTAACGCG AGAAACATTG GACCCCGTAT GTAAGTGTTG
     2281 TAACCAGAGT TGGCCAGGGG ACTGGAAGTT TTCCTGTAGT ACAAATGAAC TTAAGCGTCA
     2341 ATTTGCCGTA AGTAGCGTCG CCTTCGCCCT CGCCGCTAAC CGAAAACTTA TGACCATTAA
     2401 CGTCCCCATC CAACTCAACC AAGATGGGTA CAACGCCTGT AAACAGCTCC TCTCCTTTAC
     2461 TCACcatCAG ATCCTTCCTC CTAGATCCAA AAAAAAAGCG GGGAATATAT ACATGAACTG
     2521 TATACATTCC CCGCTGCTCC AACATTTATA CAACTAATTA AAACAATTCA CTGTAAAAAC
     2581 TtactAATTG TGAGCGCTCA CAATTCCACA CATTATACGA GCCGATGATT AATTGTCAAC
     2641 ATGCCcaaag gcggtaatac ggttatccac agaatcaggg gataacgcag gaaagaacat
     2701 gtgagcaaaa ggccagcaaa aggccaggaa ccgtaaaaag gccgcgttgc tggcgttttt
     2761 ccataggctc cgcccccctg acgagcatca caaaaatcga cgctcaagtc agaggtggcg
     2821 aaacccgaca ggactataaa gataccaggc gtttccccct ggaagctccc tcgtgcgctc
     2881 tcctgttccg accctgccgc ttaccggata cctgtccgcc tttctccctt cgggaagcgt
     2941 ggcgctttct catagctcac gctgtaggta tctcagttcg gtgtaggtcg ttcgctccaa
     3001 gctgggctgt gtgcacgaac cccccgttca gcccgaccgc tgcgccttat ccggtaacta
     3061 tcgtcttgag tccaacccgg taagacacga cttatcgcca ctggcagcag ccactggtaa
     3121 caggattagc agagcgaggt atgtaggcgg tgctacagag ttcttgaagt ggtggcctaa
     3181 ctacggctac actagaagga cagtatttgg tatctgcgct ctgctgaagc cagttacctt
     3241 cggaaaaaga gttggtagct cttgatccgg caaacaaacc accgctggta gcggtggttt
     3301 ttttgtttgc aagcagcaga ttacgcgcag aaaaaaagga tctcaagaag atcctttgat
     3361 cttttctacg gggtctgacg ctcagtggaa cgaaaactca cgttaaggga ttttggtcat
     3421 gaacaataaa actgtctgct tacataaaca gtaatacaag gggtgttatg agccatattc
     3481 aacgggaaac gtcttgctct aggccgcgat taaattccaa catggatgct gatttatatg
     3541 ggtataaatg ggctcgcgat aatgtcgggc aatcaggtgc gacaatctat cgattgtatg
     3601 ggaagcccga tgcgccagag ttgtttctga aacatggcaa aggtagcgtt gccaatgatg
     3661 ttacagatga gatggtcaga ctaaactggc tgacggaatt tatgcctctt ccgaccatca
     3721 agcattttat ccgtactcct gatgatgcat ggttactcac cactgcgatc cccgggaaaa
     3781 cagcattcca ggtattagaa gaatatcctg attcaggtga aaatattgtt gatgcgctgg
     3841 cagtgttcct gcgccggttg cattcgattc ctgtttgtaa ttgtcctttt aacagcgatc
     3901 gcgtatttcg tctcgctcag gcgcaatcac gaatgaataa cggtttggtt gatgcgagtg
     3961 attttgatga cgagcgtaat ggctggcctg ttgaacaagt ctggaaagaa atgcataaac
     4021 ttttgccatt ctcaccggat tcagtcgtca ctcatggtga tttctcactt gataacctta
     4081 tttttgacga ggggaaatta ataggttgta ttgatgttgg acgagtcgga atcgcagacc
     4141 gataccagga tcttgccatc ctatggaact gcctcggtga gttttctcct tcattacaga
     4201 aacggctttt tcaaaaatat ggtattgata atcctgatat gaataaattg cagtttcatt
     4261 tgatgctcga tgagtttttc taagaattaa ttcatgagcg gatacatatt tgaatgtatt
     4321 tagaaaaata aacaaatagg ggttccgcgG TGA
//
