# Supplementary material for: Harnessing the central dogma for stringent multi-level control of gene expression
Source: Nat Commun. 2021 Mar 19;12:1738. doi: 10.1038/s41467-021-21995-7 (PMC7979795; doi:10.1038/s41467-021-21995-7)
Supplement: Supplementary file 3 — Supplementary Data 2 [file 41467_2021_21995_MOESM3_ESM.zip › pSTAR2.gb]

LOCUS       pSTAR2                  4373 bp ds-DNA     circular     05-JUL-2020
DEFINITION  .
FEATURES             Location/Qualifiers
     Block C         1336..1413
                     /label="AD1.A6 - STAR sRNA"
                     /ApEinfo_revcolor=#85dae9
                     /ApEinfo_fwdcolor=#85dae9
     misc_feature    1620..1649
                     /label="30 bp spacer"
                     /ApEinfo_revcolor=#c6c9d1
                     /ApEinfo_fwdcolor=#c6c9d1
     misc_feature    complement(57..1139)
                     /label="LacI AM  (From Marionette)"
                     /ApEinfo_revcolor=#d6b295
                     /ApEinfo_fwdcolor=#d6b295
     misc_feature    2763..3382
                     /label="PBR322 ORI"
                     /ApEinfo_revcolor=#ff9ccd
                     /ApEinfo_fwdcolor=#ff9ccd
     misc_feature    1332..1335
                     /label="scar 2"
                     /ApEinfo_revcolor=#f58a5e
                     /ApEinfo_fwdcolor=#f58a5e
     source          complement(2475..2477)
                     /label="source"
                     /ApEinfo_revcolor=#84b0dc
                     /ApEinfo_fwdcolor=#84b0dc
     misc_feature    1414..1417
                     /label="scar 3"
                     /ApEinfo_revcolor=#85dae9
                     /ApEinfo_fwdcolor=#85dae9
     misc_feature    1336..1413
                     /label="Block C"
                     /ApEinfo_revcolor=#f8d3a9
                     /ApEinfo_fwdcolor=#f8d3a9
     misc_feature    1272..1275
                     /label="Scar 1"
                     /ApEinfo_revcolor=#ff9ccd
                     /ApEinfo_fwdcolor=#ff9ccd
     misc_feature    1718..1747
                     /label="random seq"
                     /ApEinfo_revcolor=#faac61
                     /ApEinfo_fwdcolor=#faac61
     misc_feature    complement(1757..1757)
                     /label="Gly-Gly"
                     /ApEinfo_revcolor=#85dae9
                     /ApEinfo_fwdcolor=#85dae9
     misc_feature    complement(2606..2661)
                     /label="Ptac"
                     /ApEinfo_revcolor=#f58a5e
                     /ApEinfo_fwdcolor=#f58a5e
     misc_feature    1276..1335
                     /label="Block B"
                     /ApEinfo_revcolor=#9eafd2
                     /ApEinfo_fwdcolor=#9eafd2
     misc_feature    1418..1710
                     /label="Block D"
                     /ApEinfo_revcolor=#ff9ccd
                     /ApEinfo_fwdcolor=#ff9ccd
     misc_feature    2475..2478
                     /label="Scar 6"
                     /ApEinfo_revcolor=#b1ff67
                     /ApEinfo_fwdcolor=#b1ff67
     misc_feature    4370..4373
                     /label="Scar B1"
                     /ApEinfo_revcolor=#faac61
                     /ApEinfo_fwdcolor=#faac61
     misc_feature    2606..2661
                     /label="Block H"
                     /ApEinfo_revcolor=#75c6a9
                     /ApEinfo_fwdcolor=#75c6a9
     misc_feature    1757..2474
                     /label="Block F"
                     /ApEinfo_revcolor=#ffef86
                     /ApEinfo_fwdcolor=#ffef86
     misc_feature    complement(2475..2478)
                     /label="Block G"
                     /ApEinfo_revcolor=#85dae9
                     /ApEinfo_fwdcolor=#85dae9
     misc_feature    complement(2479..2498)
                     /label="RBS -Chappell "
                     /ApEinfo_revcolor=#84b0dc
                     /ApEinfo_fwdcolor=#84b0dc
     misc_feature    complement(2499..2601)
                     /label="Target AD1.S6 - STAR"
                     /ApEinfo_revcolor=#84b0dc
                     /ApEinfo_fwdcolor=#84b0dc
     misc_feature    2602..2605
                     /label="scar 7"
                     /ApEinfo_revcolor=#75c6a9
                     /ApEinfo_fwdcolor=#75c6a9
     misc_feature    2662..2665
                     /label="B2-scar"
                     /ApEinfo_revcolor=#9eafd2
                     /ApEinfo_fwdcolor=#9eafd2
     misc_feature    complement(2472..2474)
                     /label="mEGFP (E.coli K12 codon optimised)"
                     /ApEinfo_revcolor=#84b0dc
                     /ApEinfo_fwdcolor=#84b0dc
     misc_feature    complement(1650..1710)
                     /label="L3S2P21 Terminator"
                     /ApEinfo_revcolor=#f58a5e
                     /ApEinfo_fwdcolor=#f58a5e
     misc_feature    1753..1756
                     /label="scar 5"
                     /ApEinfo_revcolor=#c7b0e3
                     /ApEinfo_fwdcolor=#c7b0e3
     misc_feature    3488..4303
                     /label="Kanamycin resistance"
                     /ApEinfo_revcolor=#b7e6d7
                     /ApEinfo_fwdcolor=#b7e6d7
     misc_feature    1418..1619
                     /label="TrrnB E.Coli- (T1 &T2 regions)"
                     /ApEinfo_revcolor=#84b0dc
                     /ApEinfo_fwdcolor=#84b0dc
     misc_feature    complement(1758..2471)
                     /label="mEGFP (E.coli K12 codon optimised)"
                     /ApEinfo_revcolor=#84b0dc
                     /ApEinfo_fwdcolor=#84b0dc
     misc_feature    1711..1714
                     /label="Scar 4"
                     /ApEinfo_revcolor=#ffef86
                     /ApEinfo_fwdcolor=#ffef86
     misc_feature    complement(1140..1167)
                     /label="Lac2  RBS"
                     /ApEinfo_revcolor=#b1ff67
                     /ApEinfo_fwdcolor=#b1ff67
     misc_feature    complement(1748..1750)
                     /label="stop codon"
                     /ApEinfo_revcolor=#faac61
                     /ApEinfo_fwdcolor=#faac61
     misc_feature    1..1271
                     /label="Block A"
                     /ApEinfo_revcolor=#f58a5e
                     /ApEinfo_fwdcolor=#f58a5e
     misc_feature    complement(1715..1752)
                     /label="Block E"
                     /ApEinfo_revcolor=#faac61
                     /ApEinfo_fwdcolor=#faac61
     misc_feature    complement(1752..1756)
                     /label="Gly-Gly"
                     /ApEinfo_revcolor=#85dae9
                     /ApEinfo_fwdcolor=#85dae9
     misc_feature    complement(1751..1751)
                     /label="Gly-Gly"
                     /ApEinfo_revcolor=#85dae9
                     /ApEinfo_fwdcolor=#85dae9
     misc_feature    complement(1715..1717)
                     /label="STOP"
                     /ApEinfo_revcolor=#f58a5e
                     /ApEinfo_fwdcolor=#f58a5e
     misc_feature    45..56
                     /label="spacer"
                     /ApEinfo_revcolor=#c6c9d1
                     /ApEinfo_fwdcolor=#c6c9d1
     misc_feature    1222..1271
                     /label="spacer"
                     /ApEinfo_revcolor=#c6c9d1
                     /ApEinfo_fwdcolor=#c6c9d1
     misc_feature    complement(1168..1221)
                     /label=" PLacIR promoter"
                     /ApEinfo_revcolor=#faac61
                     /ApEinfo_fwdcolor=#faac61
     misc_feature    1276..1331
                     /label="Ptac"
                     /ApEinfo_revcolor=#f58a5e
                     /ApEinfo_fwdcolor=#f58a5e
     misc_feature    1..44
                     /label="ECK120017009 Terminator"
                     /ApEinfo_revcolor=#84b0dc
                     /ApEinfo_fwdcolor=#84b0dc
     misc_feature    2479..2601
                     /label="Block G"
                     /ApEinfo_revcolor=#ffef86
                     /ApEinfo_fwdcolor=#ffef86
ORIGIN
        1 AGTGAAAAGA AAAAAGGCCG CAGAGCGGCC TTTTTAGTTA GATCGGACCC CACATCTCAC
       61 TGCCCGCTTT CCAGTCGGGA AACCTGTCGT GCCAGCTGCA TTAATGAATC GGCCAACGCG
      121 CGGGGAGAGG CGGTTTGCGT ATTGGGCGCC AGGGTGGTTT TTCTTTTCAC CAGTGAGACT
      181 GGCAACAGCT GATTGCCCTT CACCGCCTGG CCCTGAGAGA GTTGCAGCAA GCGGTCCACG
      241 CTGGTTTGCC CCAGCAGGCG AAAATCCTGT TTGATGGTGG TTAACGGCGG GATATAACAT
      301 GAGCTATCTT CGGTATCGTC GTATCCCACT ACCGAGATAT CCGCACCAAC GCGCAGCCCG
      361 GACTCGGTAA TGGCGCGCAT TGCGCCCAGC GCCATCTGAT CGTTGGCAAC CAGCATCGCA
      421 GTGGGAACGA TGCCCTCATT CAGCATTTGC ATGGTTTGTT GAAAACCGGA CATGGCACTC
      481 CAGTCGCCTT CCCGTTCCGC TATCGGCTGA ATTTGATTGC GAGTGAGATA TTTATGCCAG
      541 CCAGCCAGAC GCAGACGCGC CGAGACAGAA CTTAATGGGC CCGCTAACAG CGCGATTTGC
      601 TGGTGACCCA ATGCGACCAG ATGCTCCACG CCCAGTCGCG TACCGTCCTC ATGGGAGTAA
      661 ATAATACTGT TGATGGGTGT CTGGTCAGAG ACATCAAGAA ATAACGCCGG AACATTAGTG
      721 CAGGCAGCTT CCACAGCAAT GGCATCCTGG TCATCCAGCG GATAGTTAAT GATCAGCCCA
      781 CTGACGCGTT GCGCGAGAAG ATTGTGCACC GCCGCTTTAC AGGCTTCGAC GCCGCTTCGT
      841 TCTACCATCG ACACCACCAC GCTGGCACCC AGTTGATCGG CGCGAGATTT AATCGCCGCG
      901 ACAATTTGCG ACGGCGCGTG CAGGGCCAGA CTGGAGGTGG CAACGCCAAT CAGCAACGAC
      961 TGTTTGCCCG CCAGTTGTTG TGCCACGCGG TTGGGAATGT AATTCAGCTC CACCATCGCC
     1021 GCTTCCACTT TTTCCCGCGT TTTCGCAGAA ACGTGGCTGG CCTGGTTCAC CACGCGGGAA
     1081 ACGGTCATAT AAGAGACACC GGCATACTCT GCGACATCGT ATAACGTTAC TGGTTTCATA
     1141 TTCACCTCCA TGAATTGACT CTCTTCCGGG CGCTATCATG CCATACCGCG AAAGGTTTTT
     1201 CACCATTCGA TGGCGCGCCG CGGCTGGGAA TCTGAGACAT GAGTCAAGAT ATTTGCTCGG
     1261 TAACGTATGC TGGAGTGTTG ACAATTAATC ATCGGCTCGT ATAATGTGTG GAATTGTGAG
     1321 CGCTCACAAT TAGGTTGAAC TGTATACATT CCCCGCTGCT CCAACATTTA TACAACTAAT
     1381 TAAAACAATT CACTGTAAAA ACTTTTCCTA GACGCTTATA AAACGAAAGG CTCAGTCGAA
     1441 AGACTGGGCC TTTCGTTTTA TCTGTTGTTT GTCGGTGAAC GCTCTCCTGA GTAGGACAAA
     1501 TCCGCCGGGA GCGGATTTGA ACGTTGCGAA GCAACGGCCC GGAGGGTGGC GGGCAGGACG
     1561 CCCGCCATAA ACTGCCAGGC ATCAAATTAA GCAGAAGGCC ATCCTGACGG ATGGCCTTTT
     1621 GGCCCCCGAC CCTTAGACTC TGTACTCAGG GACCAAAACG AAAAAAGGCC CCCCTTTCGG
     1681 GAGGCCTCTT TTCTGGAATT TGGTACCGAG CGCTTTAAGT TGTATCGTAC GTCGGTCTAG
     1741 GAATCGTTTA GGCCGCCTCA CTTATACAAC TCATCCATGC CTAAAGTAAT CCCCGCCGCG
     1801 GTTACGAACT CCAAAAGGAC CATGTGATCA CGTTTCTCAT TTGGGTCCTT CGATAATTTG
     1861 GATTGTGTAC TCAGGTAGTG ATTGTCAGGA AGTAAAACCG GGCCGTCGCC AATGGGTGTG
     1921 TTTTGTTGAT AATGGTCAGC CAATTGCACG CTGCCATCCT CAATGTTGTG ACGAATCTTG
     1981 AAATTTACCT TAATCCCGTT CTTCTGCTTG TCAGCCATGA TATACACGTT GTGCGAATTA
     2041 TAGTTATACT CCAGTTTATG TCCCAAAATG TTGCCATCTT CTTTAAAGTC AATGCCTTTC
     2101 AATTCAATGC GATTCACTAA CGTATCCCCC TCAAACTTGA CCTCGGCGCG TGTCTTATAG
     2161 TTCCCGTCAT CCTTGAAGAA GATTGTGCGC TCTTGCACAT AGCCTTCTGG CATTGCAGAT
     2221 TTAAAGAAGT CGTGCTGCTT CATGTGATCT GGGTAACGCG AGAAACATTG GACCCCGTAT
     2281 GTAAGTGTTG TAACCAGAGT TGGCCAGGGG ACTGGAAGTT TTCCTGTAGT ACAAATGAAC
     2341 TTAAGCGTCA ATTTGCCGTA AGTAGCGTCG CCTTCGCCCT CGCCGCTAAC CGAAAACTTA
     2401 TGACCATTAA CGTCCCCATC CAACTCAACC AAGATGGGTA CAACGCCTGT AAACAGCTCC
     2461 TCTCCTTTAC TCACcatCAG ATCCTTCCTC CTAGATCCAA AAAAAAAGCG GGGAATATAT
     2521 ACATGAACTG TATACATTCC CCGCTGCTCC AACATTTATA CAACTAATTA AAACAATTCA
     2581 CTGTAAAAAC TTTTCCTAGA CtactAATTG TGAGCGCTCA CAATTCCACA CATTATACGA
     2641 GCCGATGATT AATTGTCAAC ATGCCcaaag gcggtaatac ggttatccac agaatcaggg
     2701 gataacgcag gaaagaacat gtgagcaaaa ggccagcaaa aggccaggaa ccgtaaaaag
     2761 gccgcgttgc tggcgttttt ccataggctc cgcccccctg acgagcatca caaaaatcga
     2821 cgctcaagtc agaggtggcg aaacccgaca ggactataaa gataccaggc gtttccccct
     2881 ggaagctccc tcgtgcgctc tcctgttccg accctgccgc ttaccggata cctgtccgcc
     2941 tttctccctt cgggaagcgt ggcgctttct catagctcac gctgtaggta tctcagttcg
     3001 gtgtaggtcg ttcgctccaa gctgggctgt gtgcacgaac cccccgttca gcccgaccgc
     3061 tgcgccttat ccggtaacta tcgtcttgag tccaacccgg taagacacga cttatcgcca
     3121 ctggcagcag ccactggtaa caggattagc agagcgaggt atgtaggcgg tgctacagag
     3181 ttcttgaagt ggtggcctaa ctacggctac actagaagga cagtatttgg tatctgcgct
     3241 ctgctgaagc cagttacctt cggaaaaaga gttggtagct cttgatccgg caaacaaacc
     3301 accgctggta gcggtggttt ttttgtttgc aagcagcaga ttacgcgcag aaaaaaagga
     3361 tctcaagaag atcctttgat cttttctacg gggtctgacg ctcagtggaa cgaaaactca
     3421 cgttaaggga ttttggtcat gaacaataaa actgtctgct tacataaaca gtaatacaag
     3481 gggtgttatg agccatattc aacgggaaac gtcttgctct aggccgcgat taaattccaa
     3541 catggatgct gatttatatg ggtataaatg ggctcgcgat aatgtcgggc aatcaggtgc
     3601 gacaatctat cgattgtatg ggaagcccga tgcgccagag ttgtttctga aacatggcaa
     3661 aggtagcgtt gccaatgatg ttacagatga gatggtcaga ctaaactggc tgacggaatt
     3721 tatgcctctt ccgaccatca agcattttat ccgtactcct gatgatgcat ggttactcac
     3781 cactgcgatc cccgggaaaa cagcattcca ggtattagaa gaatatcctg attcaggtga
     3841 aaatattgtt gatgcgctgg cagtgttcct gcgccggttg cattcgattc ctgtttgtaa
     3901 ttgtcctttt aacagcgatc gcgtatttcg tctcgctcag gcgcaatcac gaatgaataa
     3961 cggtttggtt gatgcgagtg attttgatga cgagcgtaat ggctggcctg ttgaacaagt
     4021 ctggaaagaa atgcataaac ttttgccatt ctcaccggat tcagtcgtca ctcatggtga
     4081 tttctcactt gataacctta tttttgacga ggggaaatta ataggttgta ttgatgttgg
     4141 acgagtcgga atcgcagacc gataccagga tcttgccatc ctatggaact gcctcggtga
     4201 gttttctcct tcattacaga aacggctttt tcaaaaatat ggtattgata atcctgatat
     4261 gaataaattg cagtttcatt tgatgctcga tgagtttttc taagaattaa ttcatgagcg
     4321 gatacatatt tgaatgtatt tagaaaaata aacaaatagg ggttccgcgG TGA
//
