# Supplementary material for: Harnessing the central dogma for stringent multi-level control of gene expression
Source: Nat Commun. 2021 Mar 19;12:1738. doi: 10.1038/s41467-021-21995-7 (PMC7979795; doi:10.1038/s41467-021-21995-7)
Supplement: Supplementary file 6 — Source Data [file 41467_2021_21995_MOESM6_ESM.xlsx]

## Sheet: Figure 3a
Figure 3a
			Total GFP fluorescence (MEFL)
	Controller	Input, IPTG (mM)	Replicate 1	Replicate 2	Replicate 3
	Ptac	0	154	142	164
	Ptac	10	1203	1361	1479
	THS	0	147	173	183
	THS	10	79484	73052	76770
	STAR	0	215	240	256
	STAR	10	5928	6760	6321
	DC	0	147	147	168
	DC	10	14923	16847	15529

## Sheet: Figure 3c
Figure 3c
			Doubling time (min)
	Controller	Input, IPTG (mM)	Replicate 1	Replicate 2	Replicate 3
	Ptac	0	86	91	79
	Ptac	0.1	78	84	67
	Ptac	1	79	82	68
	Ptac	10	75	78	67
	THS	0	80	91	71
	THS	0.1	71	78	68
	THS	1	73	77	71
	THS	10	68	80	69
	STAR	0	68	78	69
	STAR	0.1	64	81	65
	STAR	1	63	72	63
	STAR	10	65	69	67
	DC	0	77	88	89
	DC	0.1	74	75	75
	DC	1	72	77	75
	DC	10	70	75	74

## Sheet: Figure 3d
Figure 3d
			Lag time (min)
	Controller	Input, IPTG (mM)	Replicate 1	Replicate 2	Replicate 3
	Ptac	0	141	280	105
	Ptac	0.1	114	230	114
	Ptac	1	134	235	109
	Ptac	10	123	244	116
	THS	0	171	170	237
	THS	0.1	150	147	198
	THS	1	161	146	196
	THS	10	156	155	197
	STAR	0	387	547	326
	STAR	0.1	341	502	277
	STAR	1	345	511	263
	STAR	10	335	490	276
	DC	0	111	90	101
	DC	0.1	93	82	85
	DC	1	87	87	88
	DC	10	105	97	93

## Sheet: Figure 4a
Figure 4a
			Output, GFP (MEFL)
	Controller	Input, IPTG (mM)	Replicate 1	Replicate 2	Replicate 3
	Ptac	0	6	6	16
	Ptac	0.002	39	30	20
	Ptac	0.01	46	32	39
	Ptac	0.05	306	208	247
	Ptac	0.1	278	238	245
	Ptac	0.25	514	699	673
	Ptac	0.5	817	849	926
	Ptac	1	701	1001	1042
	Ptac	2	915	939	973
	Ptac	5	1050	1250	1147
	Ptac	10	1055	1213	1331
	THS	0	30	25	35
	THS	0.002	47	26	37
	THS	0.01	65	224	172
	THS	0.05	6713	10489	6540
	THS	0.1	16068	14146	10373
	THS	0.25	29619	51895	36279
	THS	0.5	52481	65156	54362
	THS	1	56822	74732	65417
	THS	2	66651	56056	60764
	THS	5	42375	62685	52553
	THS	10	79336	72904	76622
	STAR	0	67	92	108
	STAR	0.002	144	70	136
	STAR	0.01	100	60	19
	STAR	0.05	546	639	676
	STAR	0.1	1273	916	755
	STAR	0.25	2246	3252	3158
	STAR	0.5	4160	4783	4566
	STAR	1	4163	5046	5054
	STAR	2	5039	5620	4671
	STAR	5	5435	6324	5397
	STAR	10	5780	6612	6173
	DC	0	5	5	20
	DC	0.002	81	10	23
	DC	0.01	254	259	294
	DC	0.05	3028	2646	2324
	DC	0.1	4260	3308	2862
	DC	0.25	6977	5882	2726
	DC	0.5	9702	7494	4064
	DC	1	7954	12176	11247
	DC	2	10061	14288	12690
	DC	5	13697	15553	13318
	DC	10	14775	16699	15381

## Sheet: Figure 5a
Figure 5a
			Output, GFP production rate (arb. units/hr)
	Controller	Input, IPTG (mM)	Replicate 1	Replicate 2	Replicate 3
	Ptac	0	15	28	19
	Ptac	0.002	39	53	44
	Ptac	0.01	85	93	91
	Ptac	0.05	177	189	161
	Ptac	0.1	227	195	174
	Ptac	0.25	228	225	215
	Ptac	0.5	227	219	210
	Ptac	1	225	203	225
	Ptac	2	219	246	217
	Ptac	5	197	283	267
	Ptac	10	187	224	227
	THS	0	9	2	26
	THS	0.002	73	49	216
	THS	0.01	677	952	1407
	THS	0.05	3306	3090	2775
	THS	0.1	4364	4270	3035
	THS	0.25	4927	4211	3228
	THS	0.5	4506	3677	2950
	THS	1	5353	4302	3037
	THS	2	4964	4170	3090
	THS	5	5116	4383	3443
	THS	10	5563	4600	3317
	STAR	0	14	16	15
	STAR	0.002	21	29	19
	STAR	0.01	84	139	195
	STAR	0.05	485	565	406
	STAR	0.1	603	599	472
	STAR	0.25	915	608	485
	STAR	0.5	753	685	433
	STAR	1	651	588	510
	STAR	2	850	732	441
	STAR	5	536	615	458
	STAR	10	1145	935	530
	DC	0	19	23	9
	DC	0.002	40	40	41
	DC	0.01	113	112	128
	DC	0.05	305	333	326
	DC	0.1	386	385	578
	DC	0.25	503	541	502
	DC	0.5	388	386	562
	DC	1	363	433	431
	DC	2	571	510	333
	DC	5	489	431	527
	DC	10	463	549	424

## Sheet: Figure 5b
Figure 5b
				Output, GFP production rate (arb. units/hr)
	Controller	Input, IPTG (mM)	Time (hr)	Replicate 1	Replicate 2	Replicate 3
	Ptac	0	1.5	499	507	470
	Ptac	0	2	467	488	489
	Ptac	0	2.5	140	146	145
	Ptac	0	3	67	74	68
	Ptac	0	3.5	45	45	21
	Ptac	0	4	15	28	19
	Ptac	10	1.5	919	872	883
	Ptac	10	2	1089	1077	1097
	Ptac	10	2.5	658	698	700
	Ptac	10	3	417	477	463
	Ptac	10	3.5	294	337	341
	Ptac	10	4	187	224	227
	THS	0	1.5	5511	5014	3565
	THS	0	2	5911	5397	4147
	THS	0	2.5	3481	3243	2711
	THS	0	3	1089	1043	1058
	THS	0	3.5	243	264	250
	THS	0	4	10	2	26
	THS	10	1.5	7919	6914	5000
	THS	10	2	10888	9540	7005
	THS	10	2.5	10567	9161	6837
	THS	10	3	8851	7567	5633
	THS	10	3.5	7243	6079	4460
	THS	10	4	5563	4600	3317
	STAR	0	1.5	891	775	659
	STAR	0	2	1051	939	791
	STAR	0	2.5	554	578	482
	STAR	0	3	154	193	175
	STAR	0	3.5	35	85	59
	STAR	0	4	14	16	15
	STAR	10	1.5	1469	973	944
	STAR	10	2	2177	1455	1418
	STAR	10	2.5	2221	1546	1435
	STAR	10	3	1876	1368	1131
	STAR	10	3.5	1561	1201	838
	STAR	10	4	1145	935	530
	DC	0	1.5	3993	4435	3354
	DC	0	2	4000	4447	3432
	DC	0	2.5	1904	2102	1684
	DC	0	3	435	461	385
	DC	0	3.5	95	83	119
	DC	0	4	19	23	9
	DC	10	1.5	4896	5421	5268
	DC	10	2	5461	5896	5815
	DC	10	2.5	3533	3859	3723
	DC	10	3	1680	1905	1677
	DC	10	3.5	906	1096	894
	DC	10	4	463	549	424

## Sheet: Supp. Figure 2
Supplementary Figure 2
		OD600	OD600	OD600	OD600	OD600	OD600	OD600	OD600	OD600	OD600	OD600	OD600	OD600	OD600	OD600	OD600
	Time (min)	Ptac (0 mM IPTG)	Ptac (0.1 mM IPTG)	Ptac (1 mM IPTG)	Ptac (10 mM IPTG)	THS (0 mM IPTG)	THS (0.1 mM IPTG)	THS (1 mM IPTG)	THS (10 mM IPTG)	STAR (0 mM IPTG)	STAR (0.1 mM IPTG)	STAR (1 mM IPTG)	STAR (10 mM IPTG)	DC (0 mM IPTG)	DC (0.1 mM IPTG)	DC (1 mM IPTG)	DC (10 mM IPTG)
	0	0.073	0.061	0.063	0.061	0.043	0.043	0.043	0.042	0.039	0.038	0.038	0.037	0.071	0.073	0.07	0.07
	10	0.076	0.063	0.065	0.063	0.044	0.043	0.043	0.043	0.039	0.038	0.038	0.037	0.075	0.075	0.074	0.073
	20	0.08	0.066	0.068	0.066	0.045	0.044	0.044	0.044	0.039	0.038	0.038	0.037	0.08	0.083	0.08	0.078
	30	0.085	0.071	0.074	0.071	0.045	0.045	0.046	0.046	0.039	0.038	0.038	0.037	0.086	0.09	0.087	0.085
	40	0.09	0.077	0.08	0.076	0.047	0.046	0.048	0.047	0.04	0.039	0.039	0.037	0.094	0.1	0.096	0.093
	50	0.096	0.084	0.087	0.082	0.048	0.048	0.049	0.049	0.04	0.039	0.04	0.038	0.101	0.109	0.105	0.102
	60	0.104	0.091	0.094	0.089	0.05	0.05	0.052	0.051	0.041	0.04	0.041	0.039	0.11	0.118	0.115	0.112
	70	0.112	0.101	0.104	0.098	0.051	0.053	0.055	0.054	0.041	0.041	0.041	0.04	0.116	0.13	0.125	0.12
	80	0.121	0.109	0.113	0.107	0.053	0.056	0.058	0.057	0.042	0.042	0.042	0.04	0.126	0.141	0.137	0.132
	90	0.131	0.129	0.124	0.116	0.055	0.059	0.062	0.06	0.043	0.043	0.043	0.041	0.136	0.157	0.152	0.145
	100	0.143	0.13	0.139	0.127	0.058	0.063	0.067	0.065	0.043	0.044	0.044	0.043	0.148	0.172	0.168	0.16
	110	0.156	0.143	0.151	0.141	0.061	0.068	0.072	0.069	0.044	0.046	0.046	0.044	0.161	0.188	0.183	0.175
	120	0.169	0.16	0.164	0.155	0.064	0.073	0.077	0.074	0.045	0.047	0.048	0.047	0.173	0.204	0.199	0.191
	130	0.184	0.179	0.182	0.172	0.068	0.079	0.083	0.08	0.046	0.049	0.051	0.049	0.186	0.221	0.218	0.21
	140	0.205	0.203	0.207	0.193	0.073	0.086	0.09	0.086	0.048	0.052	0.054	0.051	0.198	0.247	0.235	0.23
	150	0.227	0.227	0.234	0.219	0.078	0.092	0.098	0.094	0.049	0.055	0.057	0.054	0.217	0.274	0.259	0.253
	160	0.248	0.25	0.262	0.246	0.081	0.1	0.106	0.102	0.051	0.058	0.06	0.057	0.237	0.303	0.289	0.279
	170	0.271	0.277	0.288	0.272	0.087	0.112	0.117	0.111	0.053	0.062	0.065	0.061	0.258	0.33	0.322	0.313
	180	0.297	0.303	0.316	0.299	0.093	0.122	0.128	0.122	0.055	0.066	0.07	0.066	0.278	0.353	0.347	0.341
	190	0.323	0.329	0.344	0.328	0.102	0.137	0.138	0.137	0.058	0.071	0.074	0.07	0.304	0.378	0.37	0.363
	200	0.353	0.358	0.373	0.356	0.111	0.153	0.156	0.154	0.06	0.076	0.08	0.076	0.325	0.404	0.396	0.391
	210	0.377	0.384	0.399	0.386	0.119	0.169	0.177	0.174	0.064	0.082	0.086	0.083	0.347	0.43	0.417	0.413
	220	0.408	0.411	0.424	0.411	0.129	0.186	0.195	0.193	0.067	0.088	0.094	0.089	0.375	0.454	0.441	0.434
	230	0.431	0.43	0.445	0.438	0.141	0.208	0.214	0.214	0.071	0.096	0.103	0.098	0.405	0.478	0.462	0.455
	240	0.454	0.449	0.463	0.464	0.153	0.229	0.235	0.233	0.076	0.104	0.114	0.106	0.429	0.495	0.479	0.474
	250	0.475	0.487	0.484	0.507	0.169	0.255	0.256	0.254	0.081	0.115	0.128	0.116	0.449	0.518	0.496	0.492
	260	0.498	0.498	0.498	0.546	0.187	0.28	0.279	0.276	0.087	0.126	0.144	0.127	0.461	0.543	0.511	0.515
	270	0.523	0.506	0.515	0.578	0.211	0.306	0.302	0.297	0.094	0.139	0.161	0.14	0.484	0.588	0.527	0.574
	280	0.551	0.527	0.533	0.606	0.234	0.337	0.324	0.318	0.1	0.153	0.181	0.155	0.511	0.603	0.541	0.603
	290	0.575	0.545	0.566	0.613	0.262	0.362	0.347	0.339	0.107	0.169	0.203	0.173	0.537	0.606	0.559	0.626
	300	0.591	0.557	0.593	0.622	0.288	0.387	0.381	0.364	0.116	0.189	0.224	0.192	0.547	0.609	0.579	0.636
	310	0.619	0.598	0.619	0.663	0.341	0.405	0.396	0.387	0.127	0.213	0.252	0.215	0.563	0.625	0.597	0.665
	320	0.671	0.63	0.665	0.712	0.348	0.419	0.416	0.408	0.14	0.239	0.281	0.232	0.597	0.659	0.619	0.726
	330	0.763	0.69	0.718	0.774	0.362	0.442	0.434	0.433	0.155	0.27	0.305	0.255	0.647	0.716	0.713	0.791
	340	0.822	0.729	0.766	0.816	0.385	0.493	0.452	0.455	0.17	0.306	0.336	0.296	0.769	0.774	0.778	0.84
	350	0.856	0.756	0.791	0.849	0.429	0.539	0.471	0.483	0.189	0.346	0.362	0.336	0.78	0.816	0.81	0.866
	360	0.906	0.771	0.828	0.858	0.472	0.651	0.502	0.537	0.211	0.378	0.405	0.386	0.81	0.859	0.857	0.901
	370	0.888	0.77	0.838	0.863	0.528	0.72	0.538	0.58	0.236	0.413	0.443	0.404	0.825	0.886	0.878	0.917
	380	0.888	0.767	0.848	0.866	0.624	0.771	0.606	0.646	0.269	0.449	0.494	0.471	0.822	0.909	0.901	0.924
	390	0.862	0.758	0.83	0.821	0.672	0.803	0.661	0.695	0.295	0.485	0.523	0.513	0.84	0.909	0.907	0.914
	400	0.862	0.751	0.819	0.844	0.758	0.825	0.722	0.761	0.332	0.528	0.547	0.54	0.853	0.901	0.923	0.913
	410	0.87	0.756	0.819	0.853	0.78	0.846	0.764	0.816	0.373	0.542	0.568	0.604	0.866	0.894	0.913	0.928
	420	0.877	0.752	0.813	0.859	0.783	0.845	0.783	0.836	0.427	0.561	0.583	0.672	0.878	0.859	0.883	0.918
	430	0.888	0.75	0.813	0.859	0.767	0.832	0.799	0.854	0.479	0.582	0.601	0.722	0.909	0.838	0.862	0.919
	440	0.896	0.749	0.801	0.868	0.734	0.809	0.806	0.861	0.509	0.632	0.652	0.763	0.913	0.826	0.842	0.925
	450	0.898	0.751	0.802	0.872	0.75	0.791	0.794	0.85	0.573	0.678	0.703	0.792	0.902	0.806	0.822	0.923
	460	0.922	0.752	0.81	0.883	0.783	0.799	0.795	0.856	0.629	0.727	0.746	0.85	0.944	0.797	0.813	0.927
	470	0.925	0.757	0.806	0.901	0.805	0.804	0.757	0.82	0.691	0.76	0.774	0.856	0.944	0.789	0.795	0.912
	480	0.936	0.761	0.809	0.904	0.79	0.801	0.753	0.817	0.76	0.792	0.806	0.879	0.952	0.785	0.788	0.913
	490	0.942	0.763	0.813	0.909	0.82	0.813	0.758	0.823	0.801	0.813	0.832	0.896	0.962	0.789	0.783	0.929
	500	0.96	0.771	0.809	0.909	0.846	0.825	0.755	0.816	0.836	0.809	0.834	0.905	0.977	0.812	0.775	0.929
	510	0.98	0.78	0.82	0.921	0.871	0.826	0.764	0.818	0.856	0.815	0.844	0.898	0.998	0.831	0.775	0.944
	520	0.987	0.785	0.823	0.92	0.86	0.829	0.766	0.82	0.889	0.808	0.857	0.85	1.007	0.843	0.777	0.943
	530	0.995	0.793	0.828	0.925	0.854	0.835	0.769	0.82	0.893	0.805	0.852	0.857	0.985	0.849	0.778	0.94
	540	0.999	0.79	0.82	0.926	0.868	0.869	0.772	0.825	0.915	0.799	0.831	0.854	1.003	0.857	0.776	0.943
	550	1	0.795	0.831	0.93	0.836	0.868	0.777	0.832	0.929	0.797	0.817	0.854	0.996	0.87	0.782	0.946
	560	1.003	0.803	0.842	0.935	0.788	0.882	0.784	0.84	0.932	0.807	0.826	0.859	0.98	0.878	0.792	0.952
	570	1.005	0.807	0.831	0.934	0.763	0.894	0.787	0.853	0.956	0.814	0.821	0.861	0.994	0.88	0.79	0.956
	580	1.005	0.808	0.823	0.929	0.747	0.912	0.793	0.849	0.968	0.821	0.823	0.86	0.973	0.885	0.796	0.953
	590	0.991	0.817	0.826	0.934	0.73	0.926	0.792	0.855	0.995	0.83	0.826	0.874	0.944	0.89	0.807	0.956
	600	0.967	0.821	0.821	0.938	0.723	0.914	0.802	0.861	1.017	0.836	0.832	0.887	0.919	0.9	0.814	0.97
	610	0.94	0.831	0.824	0.935	0.716	0.92	0.825	0.865	1.023	0.835	0.833	0.887	0.899	0.911	0.825	0.972
	620	0.911	0.84	0.823	0.938	0.717	0.898	0.828	0.861	0.976	0.836	0.833	0.89	0.861	0.917	0.838	0.981
	630	0.886	0.845	0.821	0.93	0.713	0.896	0.826	0.856	0.944	0.836	0.836	0.894	0.83	0.935	0.841	0.968
	640	0.854	0.86	0.824	0.927	0.719	0.908	0.832	0.86	0.914	0.849	0.832	0.9	0.807	0.955	0.852	0.953
	650	0.824	0.88	0.831	0.915	0.735	0.904	0.839	0.85	0.868	0.852	0.838	0.895	0.767	0.964	0.874	0.931
	660	0.792	0.892	0.84	0.923	0.728	0.902	0.842	0.852	0.826	0.858	0.844	0.897	0.753	0.976	0.893	0.929
	670	0.765	0.917	0.853	0.906	0.744	0.909	0.843	0.844	0.797	0.87	0.84	0.897	0.761	0.987	0.902	0.9
	680	0.75	0.94	0.871	0.9	0.743	0.895	0.851	0.844	0.782	0.871	0.84	0.896	0.772	1	0.936	0.876
	690	0.736	0.966	0.888	0.889	0.749	0.888	0.86	0.842	0.76	0.881	0.845	0.896	0.78	1.019	0.959	0.861
	700	0.727	0.973	0.931	0.87	0.74	0.875	0.858	0.842	0.731	0.886	0.841	0.891	0.772	1.028	0.97	0.839
	710	0.731	1.017	0.953	0.856	0.732	0.869	0.868	0.844	0.716	0.877	0.848	0.884	0.778	1.046	0.997	0.822
	720	0.735	1.048	1.002	0.841	0.739	0.86	0.867	0.848	0.691	0.87	0.852	0.874	0.771	1.061	1.014	0.8
	730	0.739	1.071	1.045	0.831	0.742	0.853	0.867	0.854	0.659	0.878	0.855	0.867	0.767	1.074	1.035	0.787
	740	0.733	1.087	1.068	0.817	0.731	0.846	0.863	0.858	0.676	0.878	0.853	0.865	0.754	1.084	1.048	0.772
	750	0.737	1.109	1.085	0.799	0.711	0.835	0.86	0.858	0.688	0.895	0.859	0.855	0.751	1.104	1.072	0.752
	760	0.739	1.123	1.1	0.787	0.696	0.825	0.851	0.853	0.699	0.882	0.863	0.85	0.748	1.112	1.083	0.74
	770	0.751	1.13	1.114	0.775	0.688	0.806	0.843	0.837	0.704	0.879	0.869	0.85	0.755	1.117	1.096	0.734
	780	0.768	1.146	1.128	0.76	0.686	0.788	0.839	0.822	0.682	0.888	0.872	0.85	0.745	1.128	1.106	0.725
	790	0.768	1.165	1.141	0.756	0.681	0.772	0.835	0.798	0.696	0.896	0.88	0.852	0.732	1.139	1.121	0.724
	800	0.743	1.169	1.147	0.745	0.671	0.75	0.824	0.775	0.701	0.902	0.881	0.853	0.723	1.149	1.126	0.723
	810	0.738	1.201	1.171	0.733	0.667	0.728	0.818	0.749	0.698	0.913	0.89	0.854	0.716	1.164	1.144	0.727
	820	0.735	1.197	1.177	0.723	0.671	0.718	0.804	0.725	0.683	0.917	0.894	0.855	0.71	1.174	1.147	0.732
	830	0.733	1.211	1.188	0.728	0.658	0.707	0.797	0.703	0.682	0.907	0.907	0.858	0.712	1.18	1.158	0.74
	840	0.736	1.223	1.204	0.73	0.651	0.704	0.779	0.686	0.67	0.911	0.914	0.855	0.704	1.194	1.168	0.738
	850	0.732	1.227	1.206	0.732	0.649	0.696	0.765	0.675	0.661	0.904	0.91	0.856	0.712	1.202	1.169	0.734
	860	0.734	1.244	1.218	0.735	0.641	0.698	0.753	0.661	0.666	0.893	0.913	0.849	0.707	1.214	1.185	0.727
	870	0.738	1.242	1.225	0.739	0.633	0.699	0.741	0.651	0.659	0.887	0.905	0.85	0.692	1.224	1.19	0.726
	880	0.718	1.23	1.24	0.74	0.619	0.701	0.728	0.65	0.653	0.867	0.892	0.847	0.685	1.242	1.204	0.727
	890	0.72	1.178	1.242	0.74	0.608	0.698	0.715	0.655	0.65	0.846	0.884	0.846	0.684	1.247	1.211	0.727
	900	0.71	1.132	1.254	0.743	0.595	0.699	0.699	0.657	0.649	0.836	0.872	0.834	0.656	1.265	1.224	0.733
	910	0.718	1.072	1.267	0.743	0.593	0.7	0.685	0.66	0.641	0.824	0.859	0.815	0.657	1.273	1.241	0.732
	920	0.708	1.018	1.249	0.745	0.596	0.706	0.684	0.667	0.638	0.816	0.839	0.789	0.657	1.288	1.241	0.733
	930	0.768	0.942	1.173	0.749	0.586	0.701	0.681	0.665	0.639	0.804	0.828	0.772	0.663	1.291	1.245	0.733
	940	0.721	0.89	1.076	0.757	0.582	0.706	0.672	0.667	0.628	0.8	0.818	0.755	0.649	1.294	1.254	0.735
	950	0.705	0.856	0.972	0.751	0.573	0.703	0.672	0.671	0.618	0.794	0.807	0.742	0.638	1.287	1.255	0.735
	960	0.657	0.835	0.904	0.752	0.553	0.71	0.674	0.675	0.611	0.793	0.799	0.725	0.63	1.29	1.252	0.738

## Sheet: Supp. Figure 3a
Supplementary Figure 3a
			Total GFP fluorescence (MEFL)
	Controller	Input, IPTG (mM)	Replicate 1	Replicate 2	Replicate 3
	Ptac	0	154	142	164
	Ptac	10	1203	1361	1479
	STAR	0	223	257	245
	STAR	10	4418	5140	5136
	STAR_2	0	215	240	256
	STAR_2	10	5928	6760	6321

## Sheet: Supp. Figure 3c
Supplementary Figure 3c
			Doubling time (min)
	Controller	Input, IPTG (mM)	Replicate 1	Replicate 2	Replicate 3
	Ptac	0	86	91	79
	Ptac	0.1	78	84	67
	Ptac	1	79	82	68
	Ptac	10	75	78	67
	STAR	0	78	87	78
	STAR	0.1	74	72	69
	STAR	1	74	71	69
	STAR	10	68	74	75
	STAR_2	0	68	78	69
	STAR_2	0.1	64	81	65
	STAR_2	1	63	72	63
	STAR_2	10	65	69	67

## Sheet: Supp. Figure 3d
Supplementary Figure 3d
			Lag time (min)
	Controller	Input, IPTG (mM)	Replicate 1	Replicate 2	Replicate 3
	Ptac	0	141	280	105
	Ptac	0.1	114	230	114
	Ptac	1	134	235	109
	Ptac	10	123	244	116
	STAR	0	387	547	326
	STAR	0.1	341	502	277
	STAR	1	345	511	263
	STAR	10	335	490	276
	STAR_2	0	126	216	203
	STAR_2	0.1	105	190	170
	STAR_2	1	127	190	165
	STAR_2	10	113	201	161
